# Supplementary material for: Attachment networks in young adults
Source: Front Psychol. 2024 Feb 6;14:1321185. doi: 10.3389/fpsyg.2023.1321185 (PMC10877005; doi:10.3389/fpsyg.2023.1321185)
Supplement: Supplementary file 1 [file Data_Sheet_1.xlsx]

## Sheet: Proximity Seeking
Target	F	df1	df2	p
Friend	18.74	6	399	9.74210198067202e-17
Partner	157.23	6	399	5.50408764941603e-92
Mother	2.86	6	399	0.0150908689838051
Father	0.81	6	399	0.543074867561326
Siblings	1.67	6	399	0.141523837440851
Relatives	0.58	6	399	0.714406861820613

## Sheet: Separation Protest
Target	F	df1	df2	p
Friend	5.96	12	393	5.33366725304824e-09
Partner	49.1	12	393	5.89939885370308e-67
Mother	1.76	12	393	0.0594039706547791
Father	1.59	12	393	0.0989079731223333
Siblings	3.41	12	393	0.000155352444377957
Relatives	1.15	12	393	0.318590920887119

## Sheet: Safe Haven
Target	F	df1	df2	p
Friend	5.29	12	393	8.02523974321563e-08
Partner	59.81	12	393	6.03976702648934e-77
Mother	0.95	12	393	0.488177144254943
Father	2.04	12	393	0.0241757774752678
Siblings	1.9	12	393	0.0377392556749191
Relatives	1.75	12	393	0.0618723285900251

## Sheet: Secure Base
Target	F	df1	df2	p
Friend	4.46	12	393	2.36981159246094e-06
Partner	33.09	12	393	1.81810630358228e-49
Mother	1.19	12	393	0.291904111008871
Father	1.57	12	393	0.104161264180748
Siblings	1.59	12	393	0.0986949062145051
Relatives	1.45	12	393	0.149029971800569

## Sheet: Attachment strength
Target	F	df1	df2	p
Friend	1.53	12	393	0.116793983521645
Partner	7	12	393	7.47751960643068e-11
Mother	0.99	12	393	0.45465911820406
Father	1.31	12	393	0.217256567422257
Siblings	1.97	12	393	0.0300312921205818
Relatives	0.85	12	393	0.585410165931969
