# Supplementary material for: Attachment networks in young adults
Source: Front Psychol. 2024 Feb 6;14:1321185. doi: 10.3389/fpsyg.2023.1321185 (PMC10877005; doi:10.3389/fpsyg.2023.1321185)
Supplement: Supplementary file 2 [file Data_Sheet_2.xlsx]

## Sheet: Friend
Df

## Sheet: Partner
Df

## Sheet: Mother
Df

## Sheet: Father
Df

## Sheet: Siblings
Df

## Sheet: Relatives
Df
